# Supplementary material for: Deep learning enabled label-free microfluidic droplet classification for single cell functional assays
Source: Front Bioeng Biotechnol. 2024 Sep 18;12:1468738. doi: 10.3389/fbioe.2024.1468738 (PMC11445169; doi:10.3389/fbioe.2024.1468738)
Supplement: Supplementary file 4 [file DataSheet1.zip]

Archive with 1 entries (1 files):
- Python_script.txt
