# Supplementary material for: Deep learning enabled label-free microfluidic droplet classification for single cell functional assays
Source: Front Bioeng Biotechnol. 2024 Sep 18;12:1468738. doi: 10.3389/fbioe.2024.1468738 (PMC11445169; doi:10.3389/fbioe.2024.1468738)
Supplement: Supplementary file 4 [file DataSheet1.zip › Python_script.txt]

# Import libraries
import tensorflow.keras
keras = tensorflow.keras
import tensorflow.keras.backend as K

# Get a ResNet50 model
def resnet50_model(classes=1000, *args, **kwargs):
    # Create an input layer
    input = keras.layers.Input(shape=(None, None,1))
    # Create output layers
    if K.image_data_format() == 'channels_last':
        bn_axis = 3
    else:
        bn_axis = 1
    output = keras.layers.ZeroPadding2D((3,3),name='padding_conv1')(input)
    output = keras.layers.Conv2D(64, (7, 7), strides=(2, 2), use_bias=False, name='conv1')(output)
    output = keras.layers.BatchNormalization(axis=bn_axis, epsilon=1e-5, name='bn_conv1')(output)
    output = keras.layers.Activation('relu', name='conv1_relu')(output)
    output = keras.layers.MaxPooling2D((3, 3), strides=(2, 2), padding='same', name='pool1')(output)
    output = conv_block(output, 3, [64, 64, 256], stage=2, block='a', strides=(1, 1))
    output = identity_block(output, 3, [64, 64, 256], stage=2, block='b')
    output = identity_block(output, 3, [64, 64, 256], stage=2, block='c')
    output = conv_block(output, 3, [128, 128, 512], stage=3, block='a')
    output = identity_block(output, 3, [128, 128, 512], stage=3, block='b')
    output = identity_block(output, 3, [128, 128, 512], stage=3, block='c')
    output = identity_block(output, 3, [128, 128, 512], stage=3, block='d')
    output = conv_block(output, 3, [256, 256, 1024], stage=4, block='a')
    output = identity_block(output, 3, [256, 256, 1024], stage=4, block='b')
    output = identity_block(output, 3, [256, 256, 1024], stage=4, block='c')
    output = identity_block(output, 3, [256, 256, 1024], stage=4, block='d')
    output = identity_block(output, 3, [256, 256, 1024], stage=4, block='e')
    output = identity_block(output, 3, [256, 256, 1024], stage=4, block='f')
    output = conv_block(output, 3, [512, 512, 2048], stage=5, block='a')
    output = identity_block(output, 3, [512, 512, 2048], stage=5, block='b')
    output = identity_block(output, 3, [512, 512, 2048], stage=5, block='c')
    output = keras.layers.GlobalAveragePooling2D(name='pool5')(output)
    output = keras.layers.Dense(classes, activation='softmax', name='fc1000')(output)
    # Create a model from input layer and output layers
    model = keras.models.Model(inputs=input, outputs=output, *args, **kwargs)
    # Print model
    print()
    print(model.summary(), '\n')
    # Compile the model
    model.compile(loss='categorical_crossentropy', optimizer=keras.optimizers.Adam(learning_rate=0.001, clipnorm=0.001), metrics=['accuracy'])
    # Return a model
    return model
# Create an identity block
def identity_block(input, kernel_size, filters, stage, block):

    # Variables
    filters1, filters2, filters3 = filters
    if K.image_data_format() == 'channels_last':
        bn_axis = 3
    else:
        bn_axis = 1
    conv_name_base = 'res' + str(stage) + block + '_branch'
    bn_name_base = 'bn' + str(stage) + block + '_branch'
    # Create layers
    output = keras.layers.Conv2D(filters1, (1, 1), kernel_initializer='he_normal', name=conv_name_base + '2a')(input)
    output = keras.layers.BatchNormalization(axis=bn_axis, name=bn_name_base + '2a')(output)
    output = keras.layers.Activation('relu')(output)
    output = keras.layers.Conv2D(filters2, kernel_size, padding='same', kernel_initializer='he_normal', name=conv_name_base + '2b')(output)
    output = keras.layers.BatchNormalization(axis=3, name=bn_name_base + '2b')(output)
    output = keras.layers.Activation('relu')(output)
    output = keras.layers.Conv2D(filters3, (1, 1), kernel_initializer='he_normal', name=conv_name_base + '2c')(output)
    output = keras.layers.BatchNormalization(axis=3, name=bn_name_base + '2c')(output)
    output = keras.layers.add([output, input])
    output = keras.layers.Activation('relu')(output)
    # Return a block
    return output
# Create a convolution block
def conv_block(input, kernel_size, filters, stage, block, strides=(2, 2)):
    # Variables
    filters1, filters2, filters3 = filters
    if K.image_data_format() == 'channels_last':
        bn_axis = 3
    else:
        bn_axis = 1
    conv_name_base = 'res' + str(stage) + block + '_branch'
    bn_name_base = 'bn' + str(stage) + block + '_branch'
    # Create block layers
    output = keras.layers.Conv2D(filters1, (1, 1), strides=strides, kernel_initializer='he_normal', name=conv_name_base + '2a')(input)
    output = keras.layers.BatchNormalization(axis=bn_axis, name=bn_name_base + '2a')(output)
    output = keras.layers.Activation('relu')(output)
    output = keras.layers.Conv2D(filters2, kernel_size, padding='same', kernel_initializer='he_normal', name=conv_name_base + '2b')(output)
    output = keras.layers.BatchNormalization(axis=3, name=bn_name_base + '2b')(output)
    output = keras.layers.Activation('relu')(output)
    output = keras.layers.Conv2D(filters3, (1, 1), kernel_initializer='he_normal', name=conv_name_base + '2c')(output)
    output = keras.layers.BatchNormalization(axis=3, name=bn_name_base + '2c')(output)
    shortcut = keras.layers.Conv2D(filters3, (1, 1), strides=strides, kernel_initializer='he_normal', name=conv_name_base + '1')(input)
    shortcut = keras.layers.BatchNormalization(axis=3, name=bn_name_base + '1')(shortcut)
    output = keras.layers.add([output, shortcut])
    output = keras.layers.Activation('relu')(output)
    # Return a block
    return output

# Train a model
def train(epoch, batch, path, name):
    epochs = epoch
    batch_size = batch
    groupSize = 3
    img_width, img_height = 55, 55
    # Get the model (groupSize categories)
    model = resnet50_model(groupSize)
    # Create a data generator for training
    train_datagen = keras.preprocessing.image.ImageDataGenerator(rescale=1./255, validation_split=0.05) # set validation split

    settings = dict(directory = path+'\\Images',
                target_size=(img_height, img_width),
                batch_size=batch_size,
                shuffle=True,
                class_mode='categorical',
                color_mode='grayscale',
                interpolation="bilinear")
                # save_to_dir='C:\\Python_DL\\Sorting\\from_training')

    train_generator = train_datagen.flow_from_directory(**settings, subset='training') # set as training data

    validation_generator = train_datagen.flow_from_directory(**settings, subset='validation') # set as validation data

    #Gradient descent
    model.fit(
    train_generator,
    steps_per_epoch = train_generator.samples // batch_size,
    validation_data = validation_generator, 
    validation_steps = validation_generator.samples // batch_size,
    epochs = epochs)
   
    # # Save model to disk
    model.save(path + '\\' + name)
    print('Saved model to disk!')

def preprocess(image):
    from scipy.signal import convolve2d
    from skimage.transform import resize
    prewittOperator = np.array([[-1, -1, -1], [0, 0, 0], [1, 1, 1]])
    def sigmoid_filter(image):
        def sigmoid_function(value, step1, step2):
            from math import exp
            return(24000 * (1/(1 + exp(min(value - step1, 700))) + 1/(1 + exp(-min((value - step2), 700)))) - 12000)
        mean = image.mean()
        step1 = (image.min() + mean)/600
        step2 = (mean + image.max())/600
        for x, y in [(x,y) for x in range(image.shape[0]) for y in range(image.shape[1])]:
                image[x, y] = sigmoid_function(image[x, y]/100, step1, step2)
        return image
    def create_circular_mask(diam,gap):
        """Creates a mask to remove non-droplet image area"""
        ycoord, xcoord = np.ogrid[:diam,:diam] #Build grid for true-false check
        #"Turn off" pixels further than the radius
        return np.sqrt((xcoord - diam/2)**2 + (ycoord-diam/2)**2)+gap <= (diam/2)
    def normalized_image(image, length, origin):
        maximum, minimum = image.max(), image.min()
        image = (image - minimum) / (maximum - minimum) * length + origin
        return np.uint16(image)
    image = convolve2d(image, prewittOperator, 'same', boundary = 'fill', fillvalue = 0)
    image = sigmoid_filter(image)
    image = resize(image, (55, 55))
    image = normalized_image(image, 65535, 0)
    image[~create_circular_mask(image.shape[0],5)]=0
    return image


# The main entry point for this module
def main():
    # Train a model
    train(epoch_number, batch_size, path, name)

    
# Tell python to run main method
if __name__ == '__main__': main()
